# Supplementary material for: Increased STAT3 Phosphorylation in CD4+ T-Cells of Treated Patients with Chronic Lymphocytic Leukemia and Changes in Circulating Regulatory T-Cell Subsets Relative to Tumor Mass Distribution Value and Disease Duration
Source: Biomedicines. 2025 May 15;13(5):1204. doi: 10.3390/biomedicines13051204 (PMC12109142; doi:10.3390/biomedicines13051204)
Supplement: Supplementary file 1 [file biomedicines-13-01204-s001.zip]

Archive with 7 entries (7 files):
- Suppl. table S1.pdf
- Suppl. table S2.pdf
- Supplement. Figure S1.tif
- Supplement. Figure S2.tif
- Supplement. Figure S3.tif
- Supplement. Figure S4.tif
- Supplement. Figure S5.tif
